# Supplementary material for: Comparative Study on In Vitro Fermentation Characteristics of the Polysaccharides Extracted from Bergamot and Fermented Bergamot
Source: Foods. 2023 Jul 28;12(15):2878. doi: 10.3390/foods12152878 (PMC10418462; doi:10.3390/foods12152878)
Supplement: Supplementary file 1 [file foods-12-02878-s001.zip]

Archive with 1 entries (1 files):
- foods-2466394-supplementary.pdf
